# Supplementary material for: Intranasal influenza-vectored COVID-19 vaccine restrains the SARS-CoV-2 inflammatory response in hamsters
Source: Nat Commun. 2023 Jul 11;14:4117. doi: 10.1038/s41467-023-39560-9 (PMC10336035; doi:10.1038/s41467-023-39560-9)
Supplement: Supplementary file 4 — Source Data [file 41467_2023_39560_MOESM4_ESM.xlsx]

## Sheet: Figure 1
	Figure 1 E
	T cell percentage
		CA04			dNS1-RBD			dNS1-Vector
	Day 1	9.0403	9.22897		10.8785	7.56624	6.16557	7.86482	11.9537	15.0661
	Day 7	20.2371	20.6602	19.2898	28.9699	32.5073	30.8699	28.8127	23.3278	29.3693
	Day 44	3.88873	5.32564	5.82549	10.599	20.8683	15.7436	16.5612	11.6999	10.5568
	T cell number
		CA04			dNS1-RBD			dNS1-Vector
	Day 1	623781	858294		935551	662046	570316	770753	1099737	1190218
	Day 7	3480791	3532899	2604127	5098701	6273904	5062657	4667662	3102602	4699091
	Day 44	431649	436703	495167	1049300	1439912	1731793	1473942	1275294	971225
	Monocyte percentage
		CA04			dNS1-RBD			dNS1-Vector
	Day 1	9.64151	8.44042		17.595	18.3966	17.4936	21.49	18.7292	14.9589
	Day 7	16.6798	17.5362	19.989	9.68123	9.66491	14.509	11.0528	8.57614	11.0369
	Day 44	4.34289	4.7829	4.50267	7.74018	8.7012	8.39963	10.705	11.588	7.63177
	Monocyte number
		CA04			dNS1-RBD			dNS1-Vector
	Day 1	665264	784959		1513171	1609704	1618162	2106022	1723082	1181757
	Day 7	2868933	2998696	2698519	1703896	1865327	2379477	1790554	1140627	1765901
	Day 44	482061	392198	382727	766278	600383	923960	952748	1263090	702123
	Alveolar Macrophage percentage
		CA04			dNS1-RBD			dNS1-Vector
	Day 1	7.4371	13.347		4.94704	5.54493	3.47733	4.94624	7.35475	4.83756
	Day 7	16.9961	15.2979	15.6978	12.2196	10.9902	10.8733	12.4467	16.5476	12.8274
	Day 44	40.5336	41.6554	39.1758	16.9195	10.7807	8.98103	13.4389	18.343	15.0557
	Alveolar Macrophage number
		CA04			dNS1-RBD			dNS1-Vector
	Day 1	513160	1241268		425446	485182	321653	484731	676637	382167
	Day 7	2923320	2615942	2119208	2150649	2121108	1783214	2016366	2200825	2052378
	Day 44	4499234	3415739	3329941	1675029	743871	987913	1196058	1999384	1385122
	Recruited Macrophage percentage
		CA04			dNS1-RBD			dNS1-Vector
	Day 1	1.67001	3.21262		17.3583	16.6621	18.7776	15.6221	13.3228	12.1564
	Day 7	23.7286	21.6425	20.8391	17.0897	12.1	12.0795	12.7583	6.94521	12.3998
	Day 44	14.3911	12.9579	13.3045	2.81991	2.79095	1.85129	2.5036	3.32152	2.3905
	Recruited Macrophage number
		CA04			dNS1-RBD			dNS1-Vector
	Day 1	115230	298773		1492810	1457935	1736927	1530968	1225698	960353
	Day 7	4081318	3700870	2813271	3007792	2335298	1981040	2066842	923713	1983966
	Day 44	1597417	1062551	1130883	279172	192576	203641	222820	362045	219926
	NK cell percentage
		CA04			dNS1-RBD			dNS1-Vector
	Day 1	1.51414	1.66472		7.0405	4.16553	2.56787	4.48541	6.30156	6.21207
	Day 7	2.39789	3.54267	3.19441	1.16588	2.11184	1.69895	1.4267	1.81418	1.81721
	Day 44	0.312234	0.949796	0.788603	2.13925	2.71799	2.60098	2.86331	2.61243	1.58872
	NK cell number
		CA04			dNS1-RBD			dNS1-Vector
	Day 1	104476	154819		605483	364484	237528	439570	579744	490753
	Day 7	412437	605797	431245	205195	407585	278627	231125	241286	290754
	Day 44	34658	77883.3	67031.3	211785	187541	286108	254835	284755	146162

## Sheet: Figure 2
	Figure 2 C
	CD8T cell
		CA04			dNS1-RBD			dNS1-Vector
	Day 1	411757	578534		626916	429015	368664	523871	784834	729079
	Day 7	2676311	2935362	2139567	4085714	5182157	4176622	3793637	2410427	3711384
	Day 44	242606	275373	302722	723921	868479	1129284	925856	840026	643385
	CD8 Naïve T cell
		CA04			dNS1-RBD			dNS1-Vector
	Day 1	313427	388405		323639	248566	195466	305591	486080	461139
	Day 7	394308	572754	355361	371429	688320	501529	451623	470387	564404
	Day 44	132330	164111	149199	504434	693524	898715	731209	642732	514981
	CD8 Mem T cell
		CA04			dNS1-RBD			dNS1-Vector
	Day 1	18436.9	43457.9		113595	57361.4	63093.5	66236.6	117887	118458
	Day 7	829407	834348	562654	1.75065e+06	2.30203e+06	1.94203e+06	1.66569e+06	999267	1.71459e+06
	Day 44	6301.45	25033.9	41083.7	69311.6	78037.2	109394	71712.2	61018.8	39614
	CD8 Eff T cell
		CA04			dNS1-RBD			dNS1-Vector
	Day 1	46092.2	86915.9		131813	77676.9	79176.1	102366	125961	108586
	Day 7	1.40501e+06	1.49797e+06	1.19379e+06	1.91948e+06	2.14398e+06	1.68848e+06	1.60725e+06	884717	1.32122e+06
	Day 44	78768.1	63975.6	67031.3	77012.8	51605.3	52172.6	53784.2	81358.5	40980
	CD8 TRM
		CA04			dNS1-RBD			dNS1-Vector
	Day 1	33800.9	59754.7		57869.2	45411.1	30928.2	49677.4	54906.1	40896.1
	Day 7	47588.9	30289.9	27762.5	44155.8	47828.9	44580.4	69071.8	56056.4	111170
	Day 44	25205.8	22252.4	45408.3	73162.2	45311.9	69002.4	69151.1	54917	47809.9
	Figure 2 G
	% NK1.1+IFN-γ+/ Lung
		Control				dNS1-RBD				dNS1-Vector
	Day 0	0.2	0.55	0.14	0.37
	Day 1					2.36	0.72	0.94	0.67	0.75	0.95	1.18	1.17
	Day 3					8.89	24.8	37.6	18.9	0.46	0.89	1.08	0.88
	Day 5					46.7	27.1	29	31.4	16.5	15.1	12	15.1
	Figure 2 H
	# NK1.1+IFN-γ+/ Lung
		Control				dNS1-RBD				dNS1-Vector
	Day 0	112.2	985.9	362.8	771.3
	Day 1					7552.9	7248.7	5940.6	3831.3	2713	4529.8	7801.2	4464
	Day 3					41808.1	63707.8	127239	66061.7	451.5	2112.7	2079.6	1783.4
	Day 5					209861	142838	124021	244358	31167.8	39132.2	25937.9	30130.9
	Figure 2 I
	% CD8a+IFN-γ+/ Lung
		Control				dNS1-RBD				dNS1-Vector
	Day 0	0.02	0.11	0.08	0.053
	Day 1					0.11	0.056	0.091	0.08	0.1	0.034	0.099	0.1
	Day 3					0.42	1.08	1	0.65	0.073	0.015	0	0.076
	Day 5					7.08	4.43	4.72	5.51	0.44	0.63	0.33	0.36
	Day 14					2.95	2.71	3.56	2.65	0.46	0.54	0.2	0.22
	Figure 2 J
	# CD8a+IFN-γ+/ Lung
		Control				dNS1-RBD				dNS1-Vector
	Day 0	56.1	610.3	443.4	385.7
	Day 1					749.5	587.7	694.4	681.1	904.3	271.8	928.7	551.1
	Day 3					5389.9	10700.9	7687.8	7340.2	451.5	140.8	0	713.4
	Day 5					81511.6	39463.8	37900.9	86209.5	5477.2	7059.9	3505.1	4133
	Day 14					46863.5	44539.2	52967.3	39112.7	6223.2	7589.8	2318.7	4395.2
	Figure 2 L
	IFN-γ ELISpot
		PBMCs										Spleen										Lung
	Control	2	1	2	1	1	1	1	1	2	4	2	4	6	4	6	14	6	6	6	8	1	14	4	2	1	14	1	1	1	1
	Day 1	1	1	1	1	1	4	1	4	1	2	2	1	4	8	14	2	1	4	4	1	1	1	1	2	8	1	1	1	10	26
	Day 7	248	64	114	130	56	104	56	104	244	106	214	70	964	606	542	534	250	638	786	646	364	292	4380	1006	1214	568	760	2774	3614	4768
	Figure 2 M
		IFN-γ ELISpot
		Control	1 × dNS1-RBD	1/10 × dNS1-RBD	1/100 × dNS1-RBD	1/1000 × dNS1-RBD	1/10000 × dNS1-RBD
		1	1150	810	480	137.5	47.5
		1	1745	890	502.5	200	55
		1	2295	1067.5	485	245	52.5
		1	2372.5	1170	522.5	240	55
		1	2915	1027.5	460	235	37.5
		2.5	2657.5	960	540	240	47.5
		1	2315	972.5	530	207.5	60
		5	1915	877.5	360	215	37.5

## Sheet: Figure 3
	Figure 3 B
	% CD8a+CD44+/ Day44
		NALT						Lung
	Control	20.5	28.5	15.9	24.1	24.7	26	27.8	27.4	24.6	22	26.5	22.4
	dNS1_Vector	33	31.5	33.7	28.6	34.4	28.7	35.2	33.6	28.5	35.8	34.9	31.3
	dNS1_RBD	35.5	34.8	35.7	37.8	36	34.1	32.8	39	37	39.2	38.6	34.7
	Figure 3 C
	% CD8+TRM / Day44
		NALT						Lung
	Control	0.61	0	1.45	0.57	0.84	0.74	0.29	0.32	0.62	0.05	0.27	0.36
	dNS1_Vector	6.4	7.2	5.27	3.38	4.96	5.64	9.89	6.86	5.13	9.12	12.5	8.53
	dNS1_RBD	16.3	20	20.3	18.1	16.4	15.9	27.9	28.9	23.5	25.3	27.3	23.9
	Figure 3 D
	# CD8+CD44+/ lung
		Control						dNS1-RBD						dNS1-Vector
	Day 0	1703	1897	2253	2091	1865	2234
	Day 7							28967	28741	26421	27464	24407	23467	25995	26975	4839	11665	11709	11680
	Day 14							2895	6433	4781	4099	3892	4168	2102	2683	1864	2529	713	2180
	Day 28							9213	14022	13253	14946	11810	9739	8462	10299	5649	6916	11110	5613
	Day 44							2111	3271	5013	3088	2941	2854	3800	2754	3140	3892	2557	2977
	Figure 3 E
	# CD8+TRM / Lung
		Control						dNS1-RBD						dNS1-Vector
	Day 0	361.922	414.62	663.286	75.5604	323.849	412.964
	Day 7							91431.3	102635	81611.5	88370	75593.2	74138.1	73632.4	73781	4930.32	24294.1	30194	23653.5
	Day 14							192130	290152	191993	271383	277572	288974	71329.5	311216	99741.1	320783	107007	226016
	Day 28							488177	670146	401273	461718	450446	329874	184518	276995	65290.8	154843	264386	88912.6
	Day 44							65137.6	84555.7	90425.6	98108.5	76340.8	60687.4	29748.2	21215.5	14611.1	33777.4	29721.5	25834.2
	Figure 3 F
	% TRMs in CD8a+ cell/Lung
	Control	1 × dNS1-RBD	1/10 × dNS1-RBD	1/100 × dNS1-RBD	1/1000 × dNS1-RBD	1/10000 × dNS1-RBD
	0.018553	20.8619	21.3068	3.97074	4.90731	0.123406
	0.042735	15.8477	7.14585	5.01563	2.06318	0.147016
	0	23.9727	19.9912	2.66326	3.0658	0.259853
	0.028098	12.5269	4.67495	3.01034	3.77823	0.346021
	0.036483	22.96	13.0389	1.19681	5.05586	0.600858
	0	21.0918	11.9208	8.47569	4.52337	0.452489
	Figure 3 G
	# CD8a+ TRMs /Lung
	Control	1 × dNS1-RBD	1/10 × dNS1-RBD	1/100 × dNS1-RBD	1/1000 × dNS1-RBD	1/10000 × dNS1-RBD
	0.018553	20.8619	21.3068	3.97074	4.90731	0.123406
	0.042735	15.8477	7.14585	5.01563	2.06318	0.147016
	0	23.9727	19.9912	2.66326	3.0658	0.259853
	0.028098	12.5269	4.67495	3.01034	3.77823	0.346021
	0.036483	22.96	13.0389	1.19681	5.05586	0.600858
	0	21.0918	11.9208	8.47569	4.52337	0.452489
	Figure 3 I
		IFN-γ ELISpot
		Group A	Group B	Group C	Group D
		16	2648	1108	4
		16	1652	1164	4
		20	2052	1212	4
		44	1744	1284	4
		76	2164	1420	4
		28	948	1876	4
		24	1040	2104	4
		16	NA	1164	4
		28	NA	2008	4
		120	NA	NA	4
	Figure 3 J
		% CD8+TRM / Lung
		Group A	Group B	Group C	Group D
		1.44	12.2	12.3	2.2
		2	21.8	9.58	1.99
		7.69	13	6.5	2.49
		5.76	25.6	11	2.91
		3.52	15.6	12.5	2.61
		2.38	17	15.4	3.08
		1.44	13.4	15.7	1.83
		1.41	18.3	8.76	2.32
		1.17	12.3	10.5	4.13
		3.73	NA	11.5	1.89

## Sheet: Figure 4
	Figure 4 D
	Macro_AM_Cluster 1
		CA04			dNS1-RBD			dNS1-Vector
	Day 1	43.9883	46.3366		1.59292	2.31855	0.197044	0.506971	0.837989	2.50447
	Day 7	0.680272	1.29618	1.03712	22.3214	24.3227	27.6636	33.147	47.6909	36.6324
	Day 44	78.7621	81.8243	80.1482	83.713	81.9343	80.3604	84.083	81.9689	86.2805
	Macro_AM_Cluster 2
		CA04			dNS1-RBD			dNS1-Vector
	Day 1	33.1378	26.1386		27.9646	30.3427	21.4778	34.981	48.324	40.2504
	Day 7	6.03175	5.31432	5.84061	11.0332	17.8206	11.8692	8.30671	6.2167	6.94087
	Day 44	0.567859	0.603622	0.741133	0.569476	0.729927	0.900901	0.230681	0.310881	0.101626
	Macro_AM_Cluster 3
		CA04			dNS1-RBD			dNS1-Vector
	Day 1	10.5572	13.8614		3.89381	5.44355	0.8867	3.29531	5.86592	4.11449
	Day 7	1.76871	3.6941	3.00218	13.648	11.9807	15.7944	13.8978	19.4494	11.8252
	Day 44	7.21181	7.64588	7.67602	10.9339	14.0511	12.2523	10.7266	13.2642	10.5691
	Macro_RecM_Cluster 1
		CA04			dNS1-RBD			dNS1-Vector
	Day 1	0.58651	3.56436		45.3982	41.8347	50.7389	40.8112	34.2179	41.3238
	Day 7	47.0748	47.4401	48.4716	15.9439	14.5093	11.8692	10.8626	5.77265	8.74036
	Day 44	0.0567859	0.0670691	0	0	0	0	0	0.103627	0
	Macro_RecM_Cluster 2
		CA04			dNS1-RBD			dNS1-Vector
	Day 1	1.75953	1.58416		1.50442	1.41129	1.97044	1.01394	0.139665	0.536673
	Day 7	6.21315	5.96241	6.05895	16.9005	8.72968	9.71963	15.7348	9.23623	20.1799
	Day 44	11.9818	9.05433	10.3229	2.96128	2.37226	3.78378	3.34487	3.00518	1.93089
	Macro_RecM_Cluster 3
		CA04			dNS1-RBD			dNS1-Vector
	Day 1	9.97067	8.51485		19.646	18.6492	24.7291	19.3916	10.6145	11.2701
	Day 7	38.2313	36.2929	35.5895	20.1531	22.637	23.0841	18.0511	11.6341	15.6812
	Day 44	1.41965	0.804829	1.1117	1.82232	0.912409	2.7027	1.61476	1.34715	1.11789

## Sheet: Figure 5
Figure 5 A
	MHC-II gMFI in AMs
	Control	dNS1-Vector	dNS1-RBD
	1145	13281	12418
	964	14818	11775
	2103	16414	10090
	2746	12257	12293
	2247	12446	14021
	2499	12663	12469
Figure 5 B
	CD80 gMFI in AMs
	Control	dNS1-Vector	dNS1-RBD
	1655	2981	3456
	1797	3514	3168
	2242	3408	3288
	2505	3311	2929
	2257	3208	3376
	2411	3155	3262
Figure 5 C
	CD86 gMFI in AMs
	Control	dNS1-Vector	dNS1-RBD
	1550	4580	5359
	1821	5152	4299
	2382	5880	4192
	2485	4895	4011
	2426	4113	4152
	2459	4455	4069
Figure 5 D
MHC-II gMFI in AMs
Control	1 × dNS1-RBD	1/10 × dNS1-RBD	1/100 × dNS1-RBD	1/1000 × dNS1-RBD	1/10000 × dNS1-RBD
1423	16134	8756	1540	2151	1635
1418	13122	5740	2821	1650	1750
1137	15405	6554	1516	1958	2368
1707	17546	6597	1804	2593	2389
1520	10747	6448	2301	1967	2977
1330	12792	6823	3543	1934	2947

## Sheet: Figure 6
	Figure 6 B
	Body weight percentage
		0 dpi	1 dpi	2 dpi	3 dpi	4 dpi	5 dpi
	Control	100	98.13	95.61	93.1	89.2	85.87
		100	99.34	98.11	95.27	88.34	85.42
		100	100.39	100.71	97.94	91.64	92.29
		100	101.85	101.1	97.32	90.97	88.51
		100	102.44	98.97	95.68
		100	101.03	97.59	94.65
		100	98.74	96.01	91.79
		100	99.78	95.35	91.57
		100	99.19
		100	98.27
		100	101.86
		100	99.04
	dNS1-RBD	100	101.61	103.06	101.17	103.86	102.5
		100	100.59	101.53	101.18	105.94	103.73
		100	99.61	100.17	101.01	101.49	99.94
		100	99.81	99	99.44	97.99	98.77
		100	101.88	101.43	99.55
		100	98.72	97.88	98.55
		100	102.89	102.55	104.99
		100	102.95	104.31	105.47
		100	99.04
		100	100.59
		100	98.79
		100	99.14
	Figure 6 C
	Lung ORFab
		Control				dNS1-RBD
	1 dpi	6.70999	6.86966	6.50429	6.32879	4.73637	4.16241	4.63711	4.12357
	3 dpi	7.80181	7.64214	7.22929	7.43787	4.91618	6.12884	6.28276	5.16936
	5 dpi	7.12572	7.53569	6.75027	6.75027	6.85672	6.3518	5.0701	5.91306
	Nasal turbinates ORFab
		Control				dNS1-RBD
	1 dpi	6.97324	7.05667	6.90707	5.65557	5.552	5.29594	3.95239	4.21995
	3 dpi	7.48534	7.75866	7.25806	7.54	6.57621	5.5894	7.06242	6.66252
	5 dpi	7.33861	7.73276	7.01064	6.69704	7.74139	7.84209	6.98187	7.4652
	Trachea ORFab
		Control				dNS1-RBD
	1 dpi	6.94447	6.97611	6.9531	6.79486	4.36092	4.70328	5.22977	5.1895
	3 dpi	6.55319	7.34725	6.43811	6.69992	6.51292	7.24943	7.6407	6.4525
	5 dpi	6.64238	6.97899	6.67115	5.62392	6.5906	6.60786	6.4525	5.98642
	Pathological score
		Control				dNS1-RBD
	1 dpi	1.25	2.25	2.75	0.75	1.75	0.75	2.5	2.5
	3 dpi	3.75	2.75	5	3	2.25	1.75	1.75	2.5
	5 dpi	5.5	5.75	5	6.75	1.75	1.5	2.75	3.25
	Figure 6 F
	Body weight percentage
		0 dpi	1 dpi	2 dpi	3 dpi	4 dpi	5 dpi
	Control	100	97.8641	95.2427	92.7185	90.4854	88.4466
		100	100.292	97.9532	97.076	93.4698	91.423
		100	98.2821	95.66	93.3092	89.2405	87.613
		100	106.452	99.447	96.7742	93.5484	89.9539
		100	101.014	97.3272	96.0369	94.7465	94.3779
		100	101.263	98.8216	96.8855	95.1179	94.3603
		100	101.665	99.6494	97.9842	95.6179	94.0403
		100	97.8533	95.8855	95.17	92.9338	91.0555
	dNS1-Vector	100	100.69	101.51	100.63	98.68	97.24
		100	98.57	100.19	99.09	97.73	94.61
		100	101.35	102.22	100.4	98.05	96.97
		100	101.29	104.48	102.11	99.46	97.76
		100	100.39	102.16	100.77	98.92	98.07
		100	100.57	101	100.5	100.93	99.07
		100	100.83	103.17	101.31	102.82	100.41
		100	100.79	102.51	99.57	98.28	96.06
	dNS1-RBD	100	99.2	100.13	101.34	102.41	98.12
		100	100.55	101.1	100.24	101.16	99.88
		100	101.24	102.48	102.59	102.24	101.24
		100	102.35	103.84	103.28	104.09	101.05
		100	101.09	100.67	102.73	103.64	101.58
		100	107.18	102.45	102.75	103.17	101.38
		100	100.58	103.8	101.95	102.9	102.48
		100	99.31	100.8	102.3	102.93	105.06

## Sheet: Figure 7
	Figure 7 D
	TGFB1
		Control				dNS1-RBD
	0 dpi	255.626	245.582	222.632		451.989	217.909	227.945	238.305
	1 dpi	291.004	293.352	349.979	404.139	236.459	252.98	265.268	282.641
	3 dpi	345.23	422.265	290.83		265.075	244.751	266.696	236.995
	5 dpi	274.4	451.989	217.909		270.648	261.274	264.468	247.569
	IL1B
		Control				dNS1-RBD
	0 dpi	120.055	159.786	108.444		88.1995	115.772	98.4903	81.3596
	1 dpi	219.705	198.767	315.567	417.738	234.416	187.698	168.302	189.676
	3 dpi	278.694	316.64	206.354		91.684	200.684	82.3642	121.493
	5 dpi	171.333	183.84	238.7		180.547	170.375	139.375	132.843
	TNF
		Control				dNS1-RBD
	0 dpi	14.521	20.2233	3.74712		16.5724	26.0448	8.82106	7.13845
	1 dpi	5.93452	6.04392	11.5375	20.0304	7.75839	4.713	4.68745	2.61353
	3 dpi	11.2999	21.4471	17.4453	5.25497	8.52833	5.24267	6.89076	3.17797
	5 dpi	8.66232	6.32681	11.2851		8.0749	10.1568	5.36142	6.60099
	IFNg
		Control				dNS1-RBD
	0 dpi	0.503935	0.796118	0.155181		1.70034	1.47979	0.961341	0.603321
	1 dpi	2.42307	1.60907	2.34637	1.51742	0	0.697076	0.869206	0.150326
	3 dpi	1.34131	3.27506	4.69475		0.767797	0.578978	0.627185	0.448672
	5 dpi	8.55446	9.32167	21.72		3.19869	3.64323	0.304157	1.21497
	IL10
		Control				dNS1-RBD
	0 dpi	0	0	0		0.17781	0.094567	0	0.08675
	1 dpi	0.199091	0.205658	0.122684	0.969723	0	0	0.083321	0.345843
	3 dpi	2.48581	3.16455	5.4004		0	0.333001	0.180364	0
	5 dpi	13.4113	8.18698	22.4001		1.50524	1.14295	0.087468	0
	Ccl3
		Control				dNS1-RBD
	0 dpi	12.5984	17.4758	5.39348		9.6139	12.3316	9.08584	4.41454
	1 dpi	62.3708	54.6167	65.9428	154.518	14.2657	9.56354	13.2501	11.5495
	3 dpi	98.6897	156.484	171.521	49.4693	12.3597	15.6218	10.0388	10.9432
	5 dpi	207.72	174.205	397.317		67.8215	49.6804	12.5186	12.7794
	IL12B
		Control				dNS1-RBD
	0 dpi	0.167532	0.052933	0.051589		0.102777	0.109322	0	0
	1 dpi	0.287693	0.297183	0.99278	1.23313	0.051852	0	0.096322	0
	3 dpi	1.48638	1.35009	2.03765		0.05105	0.04812	0.104253	0.248599
	5 dpi	0.458694	0.879434	0.796772		0.386689	0.110107	0	0.050489
	IL6
		Control				dNS1-RBD
	0 dpi	0.263014	0	0.242976		0	0.386166	0.501744	0.472328
	1 dpi	3.25196	2.09951	4.67581	13.4636	0.244214	0.682159	0.340243	0.588438
	3 dpi	44.4536	50.5617	44.4115		0.240438	0.566588	0.491012	0.117086
	5 dpi	13.9343	9.76321	61.6841		4.32543	4.66727	0.119059	0.356692
	Cxcl10
		Control				dNS1-RBD
	0 dpi	5.19087	12.1013	3.75855		5.93863	5.35558	5.21886	5.54276
	1 dpi	438.28	251.454	462.836	464.83	8.20672	7.42292	8.46944	11.4251
	3 dpi	692.81	876.934	1933.27	391.984	6.66906	27.0791	28.2862	13.3652
	5 dpi	777.839	472.276	1399.68		637.156	270.255	14.9877	21.4362

## Sheet: Figure S2
	Figure S2 F
	% CD8a+IFN-γ+ /Lung
		Control						dNS1-RBD
	Spleen	0.039	0.00955	0.011	0	0.019	0	0.71	0.36	0.5	0.42	0.82	0.56
	Lung	0.061	0.093	0.02	0.042	1.24	1.64	5.59	2.05	2.57	3.99	7.84	3.1
	Figure S2 G
	# CD8a+IFN-γ+ /Lung
		Control						dNS1-RBD
	Spleen	4022.88	1064.04	1357.1	0	3772.26	0	104128	54549.7	96126.2	64374.5	140142	91031.5
	Lung	2810.13	556.743	252.326	608.01	14430.8	17507.2	340948	99279.1	96818.4	162712	390000	139099
	Figure S2 H
	% NK1.1+IFN-γ+ /Lung
		Control						dNS1-RBD
	Spleen	0	0.27	0.17	0	0.15	0	0.52	0	0.25	0.46	0.51	0.99
	Lung	0.44	0.72	0.75	0.52	0.84	0.47	17.8	7.09	2.72	8.97	43.4	5.23
	Figure S2 I
	% NK1.1+IFN-γ+ /Lung
		Control						dNS1-RBD
	Spleen	0	1064.04	1357.1	0	1257.42	0	4958.46	0	2746.46	2475.94	5662.3	8534.2
	Lung	5620.26	1113.48	1261.63	2128.03	1346.87	1052.34	46427	17660.2	10268.6	31896.4	267115	11798.6

## Sheet: Figure S3
	Figure S3 D
	% CD8+CD44+/ lung
		Control						dNS1-RBD						dNS1-Vector
	Day 0	27.8	27.4	24.6	22	26.5	22.4
	Day 7							86.6	87	35.2	64.4	63.8	64.4	89.8	90	80.6	80.6	76.2	75.6
	Day 14							62.8	71.4	56.8	80.3	56.1	71.8	67.8	81.5	75.2	75.8	74.5	74.9
	Day 28							54.9	58.5	42.3	48.7	60.1	41.5	67.3	67.1	65.5	66	65.6	64.2
	Day 44							35.2	33.6	28.5	35.8	34.9	31.3	32.8	39	37	39.2	38.6	34.7
	Figure S3 F
	% CD8+TRM / Lung
		Control						dNS1-RBD						dNS1-Vector
	Day 0	0.29	0.32	0.62	0.05	0.27	0.36
	Day 7							3.62	3.34	1.38	2.6	2.71	3.08	3.47	3.52	3.55	4.15	4.23	3.59
	Day 14							21	41.6	37	39.4	25.7	37	29.2	25.2	28.9	28.1	29.1	31.2
	Day 28							17.7	17.7	10.2	14.5	20.7	12.3	27.7	33.2	27.7	30.8	32.5	27.4
	Day 44							9.89	6.86	5.13	9.12	12.5	8.53	27.9	28.9	23.5	25.3	27.3	23.9

## Sheet: Figure S5
Figure S5 B
Body weight percentage
	0 dpi	1 dpi	2 dpi	3 dpi	4 dpi	5 dpi	6 dpi	7 dpi
Control	100	98.83	97.82	94.89	91.12	92.71	X	X
	100	100.48	97.7	96.35	90.02	89.46	X	X
	100	97.88	94.27	93.88	91.92	90.67	X	X
	100	102.85	98.49	94.46	89.34	88.08	X	X
	100	97.15	90.12	85.11	83.41	80.25	76.62	74.46
	100	102.23	97.77	93.49	93.66	91.1	87.93	86.73
	100	99.83	97.05	94.26	92.41	92.66	96.03	97.89
	100	101.49	98.11	94.65	91.82	89.54	83.49	84.98
1/10000 × dNS1-RBD	100	103.18	101.01	99.38	98.99	102.33	X	X
	100	102.33	102.26	99.42	97.81	99.12	X	X
	100	100.5	100.82	98.43	98.12	99.87	X	X
	100	99.08	97.83	98.69	96.59	98.29	X	X
	100	98.98	100.08	98.9	98.2	100.47	99.76	97.26
	100	99.41	98.59	96.88	97.63	98.44	97.85	96.66
	100	99.67	100.33	100.74	99.6	102.34	100.53	98.53
	100	98.7	100.87	101.37	98.19	96.96	97.68	97.54
1/1000 × dNS1-RBD	100	101.84	103.09	101.98	103.01	101.76	X	X
	100	102.09	102.97	101.82	99.53	101.08	X	X
	100	100.46	102.44	99.27	100.46	102.64	X	X
	100	99.57	101.94	100.86	99.71	100.93	99.57	101.22
	100	100.33	101.78	99.8	98.16	99.74	98.75	97.3
	100	102	103.44	101.93	100.41	101.52	100.41	98.48
	100	100.8	97.53	98.53	97.59	100.4	98.46	97.26
1/10 × dNS1-RBD	100	98.44	101.09	102.24	103.87	103.12	X	X
	100	100.74	102.63	103.04	105.02	104.93	X	X
	100	99.29	98.87	100.56	100	102.33	X	X
	100	100.2	101.52	104.56	105.82	106.35	X	X
	100	98.91	101.42	100.67	102.26	103.6	103.1	102.76
	100	100.31	101.2	102.33	101.2	99.56	101.26	100.94
	100	98.61	98.3	99.21	99.58	101.33	99.09	100.48
	100	102.15	104.73	103.2	100.83	104.59	103.75	101.46
1 × dNS1-RBD	100	99.57	100.86	102.44	103.3	100.93	X	X
	100	101.1	101.68	103.15	102.63	103	X	X
	100	101.06	103.17	102.79	104.75	106.34	X	X
	100	102.88	103.59	103.66	105.3	103.43	X	X
	100	100.25	101.57	102.89	102.2	101.32	99.94	102.2
	100	99.62	100.53	102.58	104.78	102.13	104.63	105.54
	100	99.17	98.42	100.53	101.81	102.93	101.05	102.03
	100	101.83	100.7	103.37	104.35	105.55	106.04	105.76
